# Supplementary material for: Early Risk Stratification for 30-Day Mortality After In-Hospital Cardiac Arrest: SHAP Interpretable CatBoost Model with m-NUTRIC and Micronutrient Biomarkers
Source: J Clin Med. 2026 Mar 18;15(6):2310. doi: 10.3390/jcm15062310 (PMC13027057; doi:10.3390/jcm15062310)
Supplement: Supplementary file 1 [file jcm-15-02310-s001.zip]

Archive with 1 entries (1 files):
- jcm-4104829-supplementary.pdf
